# Supplementary material for: MRE11 deacetylation by SIRT2 promotes DNA binding to facilitate DNA end resection and ATM-dependent signaling
Source: J Clin Invest. 2026 Jan 8;136(5):e186711. doi: 10.1172/JCI186711 (PMC12948433; doi:10.1172/JCI186711)
Supplement: Supporting data values [file jci-136-186711-s156.xlsx]

## Sheet: Figure 2B
Trial #1
siNT		Intensity	Mean Intensity		siSIRT2_5		Intensity	Mean Intensity		siSIRT2_10		Intensity	Mean Intensity
1	Fok1 site	37.817	9.278		1	Fok1 site	8.248	-0.986		1	Fok1 site	19.427	-0.923			Summary of Data
	WC	28.539				WC	9.234				WC	20.35
2	Fok1 site	47.101	17.967		2	Fok1 site	9.675	3.979		2	Fok1 site	34.51	1.869				siNT	siSIRT2_5	siSIRT2_10
	WC	29.134				WC	5.696				WC	32.641				Trial 1	18.5941	3.29648	2.1859
3	Fok1 site	27.855	13.983		3	Fok1 site	6.552	-1.85		3	Fok1 site	13.504	-0.779			Trial 2	24.3143	2.79116	4.03504
	WC	13.872				WC	8.402				WC	14.283				Trial 3	16.4273	3.51725	7.789
4	Fok1 site	22.296	8.465		4	Fok1 site	35.684	7.81		4	Fok1 site	30.238	6.811			Average	19.7786	3.20163	4.66998
	WC	13.831				WC	27.874				WC	23.427
5	Fok1 site	27.054	13.46		5	Fok1 site	18.954	0.65		5	Fok1 site	23.181	-0.158
	WC	13.594				WC	18.304				WC	23.339
6	Fok1 site	38.379	15.231		6	Fok1 site	20.005	-1.23		6	Fok1 site	34.256	1.638
	WC	23.148				WC	21.235				WC	32.618
7	Fok1 site	42.139	15.619		7	Fok1 site	25.637	-0.073		7	Fok1 site	29.9	-6.418
	WC	26.52				WC	25.71				WC	36.318
8	Fok1 site	33.76	11.896		8	Fok1 site	34.809	9.751		8	Fok1 site	30.687	-2.157
	WC	21.864				WC	25.058				WC	32.844
9	Fok1 site	31.168	10.318		9	Fok1 site	11.003	1.833		9	Fok1 site	27.327	-8.449
	WC	20.85				WC	9.17				WC	35.776
10	Fok1 site	25.306	11.72		10	Fok1 site	12.83	4.905		10	Fok1 site	24.933	4.87
	WC	13.586				WC	7.925				WC	20.063
11	Fok1 site	22.135	8.817		11	Fok1 site	10.143	4.367		11	Fok1 site	27.31	3.13
	WC	13.318				WC	5.776				WC	24.18
12	Fok1 site	45.685	17.768		12	Fok1 site	11.715	4.062		12	Fok1 site	24.476	3.827
	WC	27.917				WC	7.653				WC	20.649
13	Fok1 site	39.646	18.275		13	Fok1 site	21.741	-0.073		13	Fok1 site	14.202	-0.115
	WC	21.371				WC	21.814				WC	14.317
14	Fok1 site	35.675	14.527		14	Fok1 site	22.021	-3.778		14	Fok1 site	15.33	-0.222
	WC	21.148				WC	25.799				WC	15.552
15	Fok1 site	39.945	25.03		15	Fok1 site	25.793	5.409		15	Fok1 site	12.348	-1.969
	WC	14.915				WC	20.384				WC	14.317
16	Fok1 site	40.926	27.173		16	Fok1 site	24.382	3.221		16	Fok1 site	29.867	3.281
	WC	13.753				WC	21.161				WC	26.586
17	Fok1 site	31.393	16.848		17	Fok1 site	23.261	8.034		17	Fok1 site	56.25	7.136
	WC	14.545				WC	15.227				WC	49.114
18	Fok1 site	37.821	21.514		18	Fok1 site	8.84	-2.97		18	Fok1 site	29.441	7.24
	WC	16.307				WC	11.81				WC	22.201
19	Fok1 site	35.832	22.555		19	Fok1 site	14.481	2.92		19	Fok1 site	26.736	2.554
	WC	13.277				WC	11.561				WC	24.182
20	Fok1 site	42.58	23.199		20	Fok1 site	17.955	2.302		20	Fok1 site	26.045	5.153
	WC	19.381				WC	15.653				WC	20.892
21	Fok1 site	33.626	15.057		21	Fok1 site	49.356	0.446		21	Fok1 site	26.827	0.73
	WC	18.569				WC	48.91				WC	26.097
22	Fok1 site	45.37	32.374		22	Fok1 site	22.309	-1.891		22	Fok1 site	27.957	5.991
	WC	12.996				WC	24.2				WC	21.966
23	Fok1 site	32.331	12.49		23	Fok1 site	51.108	-0.074		23	Fok1 site	23.355	2.13
	WC	19.841				WC	51.182				WC	21.225
24	Fok1 site	44.094	24.542		24	Fok1 site	56.066	6.425		24	Fok1 site	25.977	5.104
	WC	19.552				WC	49.641				WC	20.873
25	Fok1 site	60.016	34.51		25	Fok1 site	33.45	4.892		25	Fok1 site	36.445	6.228
	WC	25.506				WC	28.558				WC	30.217
26	Fok1 site	25.264	6.598		26	Fok1 site	49.834	20.249		26	Fok1 site	13.607	-0.172
	WC	18.666				WC	29.585				WC	13.779
27	Fok1 site	43.722	20.102		27	Fok1 site	23.75	0.836		27	Fok1 site	29.643	5.321
	WC	23.62				WC	22.914				WC	24.322
28	Fok1 site	38.8	16.251		28	Fok1 site	17.176	-0.286		28	Fok1 site	13.897	-1.06
	WC	22.549				WC	17.462				WC	14.957
29	Fok1 site	29.453	10.165		29	Fok1 site	21.227	2.783		29	Fok1 site	6.58	0.622
	WC	19.288				WC	18.444				WC	5.958
30	Fok1 site	37.739	22.707		30	Fok1 site	15.405	3.806		30	Fok1 site	16.772	-5.195
	WC	15.032				WC	11.599				WC	21.967
31	Fok1 site	28.94	10.017		31	Fok1 site	27.833	0.954		31	Fok1 site	15.49	3.816
	WC	18.923				WC	26.879				WC	11.674
32	Fok1 site	35.694	20.568		32	Fok1 site	38.033	8.419		32	Fok1 site	17.501	1.991
	WC	15.126				WC	29.614				WC	15.51
33	Fok1 site	26.933	14.835		33	Fok1 site	34.982	4.591		33	Fok1 site	25.535	6.041
	WC	12.098				WC	30.391				WC	19.494
34	Fok1 site	30.052	16.786		34	Fok1 site	32.512	2.486		34	Fok1 site	34.476	6.808
	WC	13.266				WC	30.026				WC	27.668
35	Fok1 site	50.63	30.347		35	Fok1 site	21.363	2.085		35	Fok1 site	14.168	-2.659
	WC	20.283				WC	19.278				WC	16.827
36	Fok1 site	30.562	15.291		36	Fok1 site	12.97	1.46		36	Fok1 site	38.217	7.579
	WC	15.271				WC	11.51				WC	30.638
37	Fok1 site	35.332	18.15		37	Fok1 site	34.46	6.053		37	Fok1 site	33.85	4.342
	WC	17.182				WC	28.407				WC	29.508
38	Fok1 site	28.497	15.184		38	Fok1 site	28.254	-3.611		38	Fok1 site	15.645	-1.092
	WC	13.313				WC	31.865				WC	16.737
39	Fok1 site	37.967	19.941		39	Fok1 site	55.926	9.334		39	Fok1 site	12.544	-0.015
	WC	18.026				WC	46.592				WC	12.559
40	Fok1 site	38.595	16.384		40	Fok1 site	40.581	2.92		40	Fok1 site	24.607	6.995
	WC	22.211				WC	37.661				WC	17.612
41	Fok1 site	29.084	13.14		41	Fok1 site	29.203	-2.035		41	Fok1 site	19.681	0.948
	WC	15.944				WC	31.238				WC	18.733
42	Fok1 site	68.125	48.298		42	Fok1 site	28.814	4.662		42	Fok1 site	48.352	4.327
	WC	19.827				WC	24.152				WC	44.025
43	Fok1 site	38.327	27.403		43	Fok1 site	23.834	2.374		43	Fok1 site	35.624	2.957
	WC	10.924				WC	21.46				WC	32.667
44	Fok1 site	25.991	15.068		44	Fok1 site	24.805	3.998		44	Fok1 site	25.723	-2.848
	WC	10.923				WC	20.807				WC	28.571
45	Fok1 site	38.772	23.114		45	Fok1 site	30.492	6.813		45	Fok1 site	23.693	5.976
	WC	15.658				WC	23.679				WC	17.717
46	Fok1 site	31.979	20.132		46	Fok1 site	29.561	4.745		46	Fok1 site	4.586	-0.356
	WC	11.847				WC	24.816				WC	4.942
47	Fok1 site	45.175	22.304		47	Fok1 site	19.804	1		47	Fok1 site	44.131	7.6
	WC	22.871				WC	18.804				WC	36.531
48	Fok1 site	31.918	16.423		48	Fok1 site	37.23	6.786		48	Fok1 site	12.918	0.067
	WC	15.495				WC	30.444				WC	12.851
49	Fok1 site	41.255	20.14		49	Fok1 site	36.54	8.937		49	Fok1 site	43.615	5.779
	WC	21.115				WC	27.603				WC	37.836
50	Fok1 site	44.75	27.743		50	Fok1 site	28.936	7.384		50	Fok1 site	27.691	5.021
	WC	17.007				WC	21.552				WC	22.67
Average Fluorescence Intensity of MRE11 Foci			18.5941		Average Fluorescence Intensity of MRE11 Foci			3.29648		Average Fluorescence Intensity of MRE11 Foci			2.1859
Trial #2
siNT		Intensity	Mean Intensity		siSIRT2_5		Intensity	Mean Intensity		siSIRT2_10		Intensity	Mean Intensity
1	Fok1 site	38.588	21.9		1	Fok1 site	40.208	7.225		1	Fok1 site	31.339	5.04
	WC	16.688				WC	32.983				WC	26.299
2	Fok1 site	36.18	20.477		2	Fok1 site	40.881	5.1		2	Fok1 site	11.24	-1.205
	WC	15.703				WC	35.781				WC	12.445
3	Fok1 site	57.614	22.878		3	Fok1 site	22.238	-0.586		3	Fok1 site	11.484	0.981
	WC	34.736				WC	22.824				WC	10.503
4	Fok1 site	66.791	44.328		4	Fok1 site	22.117	2.348		4	Fok1 site	29.408	4.85
	WC	22.463				WC	19.769				WC	24.558
5	Fok1 site	58.669	36.246		5	Fok1 site	28.183	-1.785		5	Fok1 site	12.286	-0.122
	WC	22.423				WC	29.968				WC	12.408
6	Fok1 site	38.659	19.399		6	Fok1 site	18.302	2.08		6	Fok1 site	33.84	2.104
	WC	19.26				WC	16.222				WC	31.736
7	Fok1 site	23.448	14.766		7	Fok1 site	17.214	1.679		7	Fok1 site	24.316	1.622
	WC	8.682				WC	15.535				WC	22.694
8	Fok1 site	43.111	22.628		8	Fok1 site	28.919	-1.709		8	Fok1 site	25.185	1.158
	WC	20.483				WC	30.628				WC	24.027
9	Fok1 site	52.755	35.571		9	Fok1 site	27.332	5.855		9	Fok1 site	39.815	14.535
	WC	17.184				WC	21.477				WC	25.28
10	Fok1 site	35.54	16.321		10	Fok1 site	20.907	-1.189		10	Fok1 site	31.856	0.167
	WC	19.219				WC	22.096				WC	31.689
11	Fok1 site	23.75	11.962		11	Fok1 site	50.561	10.555		11	Fok1 site	27.538	-0.999
	WC	11.788				WC	40.006				WC	28.537
12	Fok1 site	45.622	26.626		12	Fok1 site	47.859	8.189		12	Fok1 site	57.764	4.211
	WC	18.996				WC	39.67				WC	53.553
13	Fok1 site	51.124	28.396		13	Fok1 site	29.653	3.472		13	Fok1 site	14.865	1.263
	WC	22.728				WC	26.181				WC	13.602
14	Fok1 site	50.247	34.475		14	Fok1 site	29.289	-6.772		14	Fok1 site	14.727	0.726
	WC	15.772				WC	36.061				WC	14.001
15	Fok1 site	45.543	28.266		15	Fok1 site	13.041	-0.284		15	Fok1 site	69.745	16.696
	WC	17.277				WC	13.325				WC	53.049
16	Fok1 site	48.167	26.869		16	Fok1 site	16.254	1.128		16	Fok1 site	22.925	0.265
	WC	21.298				WC	15.126				WC	22.66
17	Fok1 site	49.95	26.452		17	Fok1 site	23.189	5.589		17	Fok1 site	68.56	26.763
	WC	23.498				WC	17.6				WC	41.797
18	Fok1 site	68.957	37.469		18	Fok1 site	16.789	6.412		18	Fok1 site	24.863	-1.689
	WC	31.488				WC	10.377				WC	26.552
19	Fok1 site	42.188	17.735		19	Fok1 site	13.533	0.761		19	Fok1 site	19.406	3.044
	WC	24.453				WC	12.772				WC	16.362
20	Fok1 site	27.259	13.016		20	Fok1 site	16.977	3.033		20	Fok1 site	62.647	5.026
	WC	14.243				WC	13.944				WC	57.621
21	Fok1 site	34.545	17.225		21	Fok1 site	23.845	-7.022		21	Fok1 site	48.004	7.264
	WC	17.32				WC	30.867				WC	40.74
22	Fok1 site	70.645	39.271		22	Fok1 site	8.18	0.933		22	Fok1 site	62.759	15.895
	WC	31.374				WC	7.247				WC	46.864
23	Fok1 site	49.736	17.467		23	Fok1 site	24.527	5.055		23	Fok1 site	52.571	6.748
	WC	32.269				WC	19.472				WC	45.823
24	Fok1 site	35.544	16.851		24	Fok1 site	24.262	0.322		24	Fok1 site	61.84	1.199
	WC	18.693				WC	23.94				WC	60.641
25	Fok1 site	50.734	22.3		25	Fok1 site	49.153	4.983		25	Fok1 site	58.187	-5.6
	WC	28.434				WC	44.17				WC	63.787
26	Fok1 site	35.77	21.46		26	Fok1 site	24.717	-2.608		26	Fok1 site	54.248	-0.581
	WC	14.31				WC	27.325				WC	54.829
27	Fok1 site	44.149	25.496		27	Fok1 site	8.578	2.751		27	Fok1 site	75.066	21.487
	WC	18.653				WC	5.827				WC	53.579
28	Fok1 site	41.523	15.651		28	Fok1 site	5.13	-0.325		28	Fok1 site	21.259	3.312
	WC	25.872				WC	5.455				WC	17.947
29	Fok1 site	45.818	20.698		29	Fok1 site	10.974	3.315		29	Fok1 site	27.654	5.578
	WC	25.12				WC	7.659				WC	22.076
30	Fok1 site	51.347	23.952		30	Fok1 site	9.983	2.1		30	Fok1 site	9.633	1.06
	WC	27.395				WC	7.883				WC	8.573
31	Fok1 site	50.017	20.966		31	Fok1 site	5.02	-0.467		31	Fok1 site	10.642	1.408
	WC	29.051				WC	5.487				WC	9.234
32	Fok1 site	48.724	28.012		32	Fok1 site	30.739	2.081		32	Fok1 site	8.573	1.698
	WC	20.712				WC	28.658				WC	6.875
33	Fok1 site	52.875	31.186		33	Fok1 site	21.388	0.209		33	Fok1 site	9.868	3.517
	WC	21.689				WC	21.179				WC	6.351
34	Fok1 site	42.75	25.395		34	Fok1 site	18.596	1.867		34	Fok1 site	6.758	1.301
	WC	17.355				WC	16.729				WC	5.457
35	Fok1 site	52.803	29.53		35	Fok1 site	32.438	6.961		35	Fok1 site	10.861	2.587
	WC	23.273				WC	25.477				WC	8.274
36	Fok1 site	50.923	32.949		36	Fok1 site	29.529	4.128		36	Fok1 site	10.203	1.676
	WC	17.974				WC	25.401				WC	8.527
37	Fok1 site	68.808	30.972		37	Fok1 site	30.401	4.673		37	Fok1 site	9.622	2.361
	WC	37.836				WC	25.728				WC	7.261
38	Fok1 site	50.024	23.921		38	Fok1 site	31.536	2.192		38	Fok1 site	51.293	0.017
	WC	26.103				WC	29.344				WC	51.276
39	Fok1 site	54.836	31.619		39	Fok1 site	30.257	4.202		39	Fok1 site	43.776	1.004
	WC	23.217				WC	26.055				WC	42.772
40	Fok1 site	33.928	17.242		40	Fok1 site	21.831	5.17		40	Fok1 site	46.498	5.79
	WC	16.686				WC	16.661				WC	40.708
41	Fok1 site	51.13	32.048		41	Fok1 site	49.507	4.839		41	Fok1 site	72.865	9.532
	WC	19.082				WC	44.668				WC	63.333
42	Fok1 site	54.43	38.968		42	Fok1 site	44.314	6.586		42	Fok1 site	44.228	4.942
	WC	15.462				WC	37.728				WC	39.286
43	Fok1 site	33.352	19.767		43	Fok1 site	41.438	6.839		43	Fok1 site	44.13	3.247
	WC	13.585				WC	34.599				WC	40.883
44	Fok1 site	24.105	12.975		44	Fok1 site	41.36	3.502		44	Fok1 site	51.121	2.707
	WC	11.13				WC	37.858				WC	48.414
45	Fok1 site	29.719	19.336		45	Fok1 site	30.864	7.785		45	Fok1 site	55.099	1.425
	WC	10.383				WC	23.079				WC	53.674
46	Fok1 site	16.294	9.551		46	Fok1 site	11.824	2.026		46	Fok1 site	35.385	-0.103
	WC	6.743				WC	9.798				WC	35.488
47	Fok1 site	27.362	12.019		47	Fok1 site	25.743	5.692		47	Fok1 site	42.745	5.785
	WC	15.343				WC	20.051				WC	36.96
48	Fok1 site	53.365	35.054		48	Fok1 site	27.442	-1.187		48	Fok1 site	53.048	3.305
	WC	18.311				WC	28.629				WC	49.743
49	Fok1 site	40.536	24.533		49	Fok1 site	24.192	2.061		49	Fok1 site	44.48	7.367
	WC	16.003				WC	22.131				WC	37.113
50	Fok1 site	37.74	13.523		50	Fok1 site	34.109	9.794		50	Fok1 site	38.453	1.388
	WC	24.217				WC	24.315				WC	37.065
Average Fluorescence Intensity of MRE11 Foci			24.3143		Average Fluorescence Intensity of MRE11 Foci			2.79116		Average Fluorescence Intensity of MRE11 Foci			4.03504
Trial #3
siNT		Intensity	Mean Intensity		siSIRT2_5		Intensity	Mean Intensity		siSIRT2_10		Intensity	Mean Intensity
1	Fok1 site	33.505	16.232		1	Fok1 site	14.354	4.821		1	Fok1 site	39.997	7.725
	WC	17.273				WC	9.533				WC	32.272
2	Fok1 site	38.852	20.141		2	Fok1 site	10.04	3.797		2	Fok1 site	45.345	8.186
	WC	18.711				WC	6.243				WC	37.159
3	Fok1 site	25.178	14.189		3	Fok1 site	13.243	3.92		3	Fok1 site	50.738	4.916
	WC	10.989				WC	9.323				WC	45.822
4	Fok1 site	52.263	13.509		4	Fok1 site	13.156	1.531		4	Fok1 site	52.53	12.483
	WC	38.754				WC	11.625				WC	40.047
5	Fok1 site	45.266	9.394		5	Fok1 site				5	Fok1 site	59.364	5.635
	WC	35.872				WC					WC	53.729
6	Fok1 site	26.462	12.262		6	Fok1 site				6	Fok1 site
	WC	14.2				WC					WC
7	Fok1 site	29.174	0.269		7	Fok1 site				7	Fok1 site
	WC	28.905				WC					WC
8	Fok1 site	48.074	13.974		8	Fok1 site				8	Fok1 site
	WC	34.1				WC					WC
9	Fok1 site	47.261	14.023		9	Fok1 site				9	Fok1 site
	WC	33.238				WC					WC
10	Fok1 site	43.849	12.818		10	Fok1 site				10	Fok1 site
	WC	31.031				WC					WC
11	Fok1 site	46.186	19.035		11	Fok1 site				11	Fok1 site
	WC	27.151				WC					WC
12	Fok1 site	54.025	14.584		12	Fok1 site				12	Fok1 site
	WC	39.441				WC					WC
13	Fok1 site	41.212	12.254		13	Fok1 site				13	Fok1 site
	WC	28.958				WC					WC
14	Fok1 site	43.329	17.273		14	Fok1 site				14	Fok1 site
	WC	26.056				WC					WC
15	Fok1 site	36.807	15.207		15	Fok1 site				15	Fok1 site
	WC	21.6				WC					WC
16	Fok1 site	52.496	24.871		16	Fok1 site				16	Fok1 site
	WC	27.625				WC					WC
17	Fok1 site	48.917	23.925		17	Fok1 site				17	Fok1 site
	WC	24.992				WC					WC
18	Fok1 site	51.377	24.633		18	Fok1 site				18	Fok1 site
	WC	26.744				WC					WC
19	Fok1 site	32.161	11.385		19	Fok1 site				19	Fok1 site
	WC	20.776				WC					WC
20	Fok1 site	25.36	11.284		20	Fok1 site				20	Fok1 site
	WC	14.076				WC					WC
21	Fok1 site	47.577	28.465		21	Fok1 site				21	Fok1 site
	WC	19.112				WC					WC
22	Fok1 site	32.434	10.991		22	Fok1 site				22	Fok1 site
	WC	21.443				WC					WC
23	Fok1 site	28.377	17.994		23	Fok1 site				23	Fok1 site
	WC	10.383				WC					WC
24	Fok1 site	26.622	8.26		24	Fok1 site				24	Fok1 site
	WC	18.362				WC					WC
25	Fok1 site	54.132	27.035		25	Fok1 site				25	Fok1 site
	WC	27.097				WC					WC
26	Fok1 site	40.55	22.148		26	Fok1 site				26	Fok1 site
	WC	18.402				WC					WC
27	Fok1 site	40.441	18.553		27	Fok1 site				27	Fok1 site
	WC	21.888				WC					WC
28	Fok1 site	31.153	7.781		28	Fok1 site				28	Fok1 site
	WC	23.372				WC					WC
29	Fok1 site	31.391	12.931		29	Fok1 site				29	Fok1 site
	WC	18.46				WC					WC
30	Fok1 site	36.358	13.973		30	Fok1 site				30	Fok1 site
	WC	22.385				WC					WC
31	Fok1 site	59.837	27.724		31	Fok1 site				31	Fok1 site
	WC	32.113				WC					WC
32	Fok1 site	48.512	20.611		32	Fok1 site				32	Fok1 site
	WC	27.901				WC					WC
33	Fok1 site	36.733	16.348		33	Fok1 site				33	Fok1 site
	WC	20.385				WC					WC
34	Fok1 site	52.573	26.129		34	Fok1 site				34	Fok1 site
	WC	26.444				WC					WC
35	Fok1 site	45.136	13.653		35	Fok1 site				35	Fok1 site
	WC	31.483				WC					WC
36	Fok1 site	42.015	28.082		36	Fok1 site				36	Fok1 site
	WC	13.933				WC					WC
37	Fok1 site	24.96	10.003		37	Fok1 site				37	Fok1 site
	WC	14.957				WC					WC
38	Fok1 site	58.352	26.954		38	Fok1 site				38	Fok1 site
	WC	31.398				WC					WC
39	Fok1 site	38.193	15.835		39	Fok1 site				39	Fok1 site
	WC	22.358				WC					WC
40	Fok1 site	44.528	16.004		40	Fok1 site				40	Fok1 site
	WC	28.524				WC					WC
41	Fok1 site	43.472	15.905		41	Fok1 site				41	Fok1 site
	WC	27.567				WC					WC
42	Fok1 site	33.207	15.563		42	Fok1 site				42	Fok1 site
	WC	17.644				WC					WC
43	Fok1 site	48.042	19.039		43	Fok1 site				43	Fok1 site
	WC	29.003				WC					WC
44	Fok1 site	37.867	12.362		44	Fok1 site				44	Fok1 site
	WC	25.505				WC					WC
45	Fok1 site	28.058	10.974		45	Fok1 site				45	Fok1 site
	WC	17.084				WC					WC
46	Fok1 site	27.372	9.438		46	Fok1 site				46	Fok1 site
	WC	17.934				WC					WC
47	Fok1 site	34.095	15.262		47	Fok1 site				47	Fok1 site
	WC	18.833				WC					WC
48	Fok1 site	46.38	13.963		48	Fok1 site				48	Fok1 site
	WC	32.417				WC					WC
49	Fok1 site	41.515	16.405		49	Fok1 site				49	Fok1 site
	WC	25.11				WC					WC
50	Fok1 site	46.634	21.719		50	Fok1 site				50	Fok1 site
	WC	24.915				WC					WC
Average Fluorescence Intensity of MRE11 Foci			16.4273		Average Fluorescence Intensity of MRE11 Foci			3.51725		Average Fluorescence Intensity of MRE11 Foci			7.789

## Sheet: Figure 3B
Trial #1
siNT		Intesity	Mean Intesisty		siRNA_5		Intesity	Mean Intesisty		siRNA_10		Intesity	Mean Intesisty			Summary of Data
1	Fok1 site	40.468	16.421		1	Fok1 site	41.375	4.98		1	Fok1 site	37.809	-0.896
	WC	24.047				WC	36.395				WC	38.705					siNT	siSIRT2_5	siSIRT2_10
2	Fok1 site	46.309	18.893		2	Fok1 site	33.926	3.603		2	Fok1 site	26.302	3.69			Trial 1	18.0561	0.7878	1.76244
	WC	27.416				WC	30.323				WC	22.612				Trial 2	21.4418	1.10874	1.31762
3	Fok1 site	32.859	23.455		3	Fok1 site	41.516	1.457		3	Fok1 site	43.145	4.508			Trial 3	20.6435	3.02864	0.44192
	WC	9.404				WC	40.059				WC	38.637				Average	20.0471	1.64173	1.17399
4	Fok1 site	35.304	28.63		4	Fok1 site	45.62	-3.636		4	Fok1 site	63.597	1.627
	WC	6.674				WC	49.256				WC	61.97
5	Fok1 site	25.503	16.255		5	Fok1 site	38.975	-2.429		5	Fok1 site	55.434	1.989
	WC	9.248				WC	41.404				WC	53.445
6	Fok1 site	38.061	26.745		6	Fok1 site	27.942	0.952		6	Fok1 site	60.035	8.594
	WC	11.316				WC	26.99				WC	51.441
7	Fok1 site	27.663	16.304		7	Fok1 site	49.355	2.254		7	Fok1 site	47.263	5.07
	WC	11.359				WC	47.101				WC	42.193
8	Fok1 site	27.271	21.522		8	Fok1 site	45.033	-0.246		8	Fok1 site	21.861	0.694
	WC	5.749				WC	45.279				WC	21.167
9	Fok1 site	23.372	14.486		9	Fok1 site	57.521	3.252		9	Fok1 site	35.83	-3.68
	WC	8.886				WC	54.269				WC	39.51
10	Fok1 site	33.878	21.256		10	Fok1 site	37.14	2.518		10	Fok1 site	42.147	6.286
	WC	12.622				WC	34.622				WC	35.861
11	Fok1 site	25.182	22.724		11	Fok1 site	37.06	-1.305		11	Fok1 site	17.922	0.896
	WC	2.458				WC	38.365				WC	17.026
12	Fok1 site	27.663	16.304		12	Fok1 site	30.277	0.3		12	Fok1 site	44.69	4.78
	WC	11.359				WC	29.977				WC	39.91
13	Fok1 site	47.097	16.466		13	Fok1 site	41.154	1.538		13	Fok1 site	29.759	1.049
	WC	30.631				WC	39.616				WC	28.71
14	Fok1 site	29.547	12.473		14	Fok1 site	20.805	-1.989		14	Fok1 site	16.245	-0.971
	WC	17.074				WC	22.794				WC	17.216
15	Fok1 site	39.428	14.566		15	Fok1 site	18.843	-2.908		15	Fok1 site	23.356	1.102
	WC	24.862				WC	21.751				WC	22.254
16	Fok1 site	26.372	16.536		16	Fok1 site	17.597	2.741		16	Fok1 site	19.443	1.222
	WC	9.836				WC	14.856				WC	18.221
17	Fok1 site	38.075	21.153		17	Fok1 site	34.114	7.068		17	Fok1 site	24.777	-4.043
	WC	16.922				WC	27.046				WC	28.82
18	Fok1 site	31.208	14.352		18	Fok1 site	20.766	1.729		18	Fok1 site	31.687	2.384
	WC	16.856				WC	19.037				WC	29.303
19	Fok1 site	48.78	17.622		19	Fok1 site	16.194	-2.617		19	Fok1 site	21.133	-0.78
	WC	31.158				WC	18.811				WC	21.913
20	Fok1 site	43.098	16.209		20	Fok1 site	33.379	-2.801		20	Fok1 site	36.866	-0.564
	WC	26.889				WC	36.18				WC	37.43
21	Fok1 site	42.26	16.209		21	Fok1 site	37.33	3.576		21	Fok1 site	36.157	0.001
	WC	26.051				WC	33.754				WC	36.156
22	Fok1 site	36.981	22.655		22	Fok1 site	34.696	-0.339		22	Fok1 site	15.672	-1.119
	WC	14.326				WC	35.035				WC	16.791
23	Fok1 site	29.984	16.832		23	Fok1 site	30.756	2.844		23	Fok1 site	16.224	0.412
	WC	13.152				WC	27.912				WC	15.812
24	Fok1 site	42.219	18.764		24	Fok1 site	33.576	1.981		24	Fok1 site	13.469	1.611
	WC	23.455				WC	31.595				WC	11.858
25	Fok1 site	27.478	22.547		25	Fok1 site	32.94	-2.104		25	Fok1 site	21.17	2.958
	WC	4.931				WC	35.044				WC	18.212
26	Fok1 site	25.015	19.071		26	Fok1 site	22.062	-3.498		26	Fok1 site	32.16	3.186
	WC	5.944				WC	25.56				WC	28.974
27	Fok1 site	24.59	16.444		27	Fok1 site	24.118	5.425		27	Fok1 site	30.299	3.899
	WC	8.146				WC	18.693				WC	26.4
28	Fok1 site	28.504	19.944		28	Fok1 site	36.956	2.657		28	Fok1 site	27.697	-2.553
	WC	8.56				WC	34.299				WC	30.25
29	Fok1 site	23.095	15.414		29	Fok1 site	23.861	0.068		29	Fok1 site	21.606	3.301
	WC	7.681				WC	23.793				WC	18.305
30	Fok1 site	32.931	15.624		30	Fok1 site	13.913	-1.423		30	Fok1 site	22.396	1.139
	WC	17.307				WC	15.336				WC	21.257
31	Fok1 site	54.519	16.314		31	Fok1 site	21.678	1.388		31	Fok1 site	25.778	2.244
	WC	38.205				WC	20.29				WC	23.534
32	Fok1 site	38.284	24.385		32	Fok1 site	19.933	0.936		32	Fok1 site	25.36	-4.409
	WC	13.899				WC	18.997				WC	29.769
33	Fok1 site	43.361	14.727		33	Fok1 site	18.679	-1.809		33	Fok1 site	19.856	1.012
	WC	28.634				WC	20.488				WC	18.844
34	Fok1 site	58.812	18.215		34	Fok1 site	32.88	-3.612		34	Fok1 site	15.601	1.24
	WC	40.597				WC	36.492				WC	14.361
35	Fok1 site	46.579	14.837		35	Fok1 site	43.804	3.114		35	Fok1 site	23.26	0.252
	WC	31.742				WC	40.69				WC	23.008
36	Fok1 site	30.83	12.505		36	Fok1 site	33.694	0.637		36	Fok1 site	8.375	0.279
	WC	18.325				WC	33.057				WC	8.096
37	Fok1 site	21.972	14.688		37	Fok1 site	22.127	3.333		37	Fok1 site	23.126	1.984
	WC	7.284				WC	18.794				WC	21.142
38	Fok1 site	49.029	32.361		38	Fok1 site	35.807	6.877		38	Fok1 site	25.954	2.442
	WC	16.668				WC	28.93				WC	23.512
39	Fok1 site	46.579	17.307		39	Fok1 site	20.561	0.204		39	Fok1 site	48.478	-3.905
	WC	29.272				WC	20.357				WC	52.383
40	Fok1 site	32.085	15.734		40	Fok1 site	24.628	2.55		40	Fok1 site	44.885	1.618
	WC	16.351				WC	22.078				WC	43.267
41	Fok1 site	42.148	23.824		41	Fok1 site	25.399	7.155		41	Fok1 site	46.455	4.805
	WC	18.324				WC	18.244				WC	41.65
42	Fok1 site	38.759	19.517		42	Fok1 site	45.429	1.227		42	Fok1 site	42.137	-3.356
	WC	19.242				WC	44.202				WC	45.493
43	Fok1 site	28.389	16.343		43	Fok1 site	37.291	-0.413		43	Fok1 site	70.355	11.814
	WC	12.046				WC	37.704				WC	58.541
44	Fok1 site	28.833	20.622		44	Fok1 site	34.121	-1.397		44	Fok1 site	45.447	0.592
	WC	8.211				WC	35.518				WC	44.855
45	Fok1 site	28.676	12.447		45	Fok1 site	19.516	-2.481		45	Fok1 site	54.072	2.736
	WC	16.229				WC	21.997				WC	51.336
46	Fok1 site	28.779	20.664		46	Fok1 site	26.474	1.045		46	Fok1 site	58.908	7.81
	WC	8.115				WC	25.429				WC	51.098
47	Fok1 site	18.432	12.2		47	Fok1 site	29.383	2.162		47	Fok1 site	37.947	1.658
	WC	6.232				WC	27.221				WC	36.289
48	Fok1 site	29.723	15.179		48	Fok1 site	21.883	-3.36		48	Fok1 site	80.485	8.953
	WC	14.544				WC	25.243				WC	71.532
49	Fok1 site	26.903	12.808		49	Fok1 site	17.409	-1.902		49	Fok1 site	28.883	0.611
	WC	14.095				WC	19.311				WC	28.272
50	Fok1 site	22.123	12.25		50	Fok1 site	24.821	0.088		50	Fok1 site	36.183	3.95
	WC	9.873				WC	24.733				WC	32.233
Average Fluorescence Intensity of RPA70 Foci			18.0561		Average Fluorescence Intensity of RPA70 Foci			0.7878		Average Fluorescence Intensity of RPA70 Foci			1.76244
Trial #2
siNT		Intensity	Mean Intensity		siRNA_5		Intesity	Mean Intesisty		siRNA_10		Intesity	Mean Intesisty
1	332	22.919	5.129		1	Fok1 site	18.654	3.115		1	Fok1 site	46.11	6.17
	10864	17.79				WC	15.539				WC	39.94
2	244	16.111	10.112		2	Fok1 site	19.616	2.74		2	Fok1 site	46.742	5.183
	8352	5.999				WC	16.876				WC	41.559
3	176	61.812	33.151		3	Fok1 site	21.104	2.251		3	Fok1 site	42.908	-4.828
	22684	28.661				WC	18.853				WC	47.736
4	148	52.831	22.934		4	Fok1 site	27.209	2.678		4	Fok1 site	19.578	0.806
	8206	29.897				WC	24.531				WC	18.772
5	177	48.056	19.772		5	Fok1 site	28.651	-2.225		5	Fok1 site	21.782	2.271
	15466	28.284				WC	30.876				WC	19.511
6	140	54.071	28.022		6	Fok1 site	22.874	-1.766		6	Fok1 site	31.893	-0.744
	9572	26.049				WC	24.64				WC	32.637
7	224	45.661	28.304		7	Fok1 site	32.697	2.566		7	Fok1 site	27.738	0.38
	12072	17.357				WC	30.131				WC	27.358
8	320	29.587	10.824		8	Fok1 site	28.75	4.184		8	Fok1 site	19.849	1.052
	11232	18.763				WC	24.566				WC	18.797
9	102	44.814	25.79		9	Fok1 site	10.283	-0.156		9	Fok1 site	55.619	-4.474
	9248	19.024				WC	10.439				WC	60.093
10	146	31.37	14.428		10	Fok1 site	24.556	0.261		10	Fok1 site	46.584	3.876
	10018	16.942				WC	24.295				WC	42.708
11	416	35.998	7.703		11	Fok1 site	48.217	3.633		11	Fok1 site	41.049	3.035
	30000	28.295				WC	44.584				WC	38.014
12	224	45.571	20.727		12	Fok1 site	42.348	2.562		12	Fok1 site	38.302	-10.199
	20884	24.844				WC	39.786				WC	48.501
13	176	46.977	25.182		13	Fok1 site	22.285	-4.317		13	Fok1 site	26.991	1.561
	27768	21.795				WC	26.602				WC	25.43
14	320	41.681	18.559		14	Fok1 site	67.52	19.349		14	Fok1 site	28.528	4.257
	21988	23.122				WC	48.171				WC	24.271
15	228	45.794	22.204		15	Fok1 site	52.688	4.956		15	Fok1 site	18.052	-0.037
	12342	23.59				WC	47.732				WC	18.089
16	200	36.27	16.64		16	Fok1 site	83.766	10.201		16	Fok1 site	22.811	1.316
	14736	19.63				WC	73.565				WC	21.495
17	244	22.889	14.468		17	Fok1 site	53.18	-0.118		17	Fok1 site	22.247	4.725
	7840	8.421				WC	53.298				WC	17.522
18	344	52.951	33.367		18	Fok1 site	64.812	0.254		18	Fok1 site	43.568	0
	18724	19.584				WC	64.558				WC	43.568
19	332	48.259	24.078		19	Fok1 site	30.196	-3.466		19	Fok1 site	37.33	2.727
	24328	24.181				WC	33.662				WC	34.603
20	320	42.581	21.921		20	Fok1 site	25.3	-1.224		20	Fok1 site	30.665	0
	20328	20.66				WC	26.524				WC	30.665
21	320	43.156	23.964		21	Fok1 site	43.254	3.116		21	Fok1 site	35.618	0.963
	17740	19.192				WC	40.138				WC	34.655
22	228	45.439	26.349		22	Fok1 site	35.282	6.371		22	Fok1 site	27.424	0.48
	14412	19.09				WC	28.911				WC	26.944
23	568	34.665	15.309		23	Fok1 site	17.471	2.775		23	Fok1 site	28.469	0.808
	13468	19.356				WC	14.696				WC	27.661
24	456	40.893	26.656		24	Fok1 site	15.69	1.611		24	Fok1 site	37.724	4.48
	11128	14.237				WC	14.079				WC	33.244
25	444	35.387	22.233		25	Fok1 site	23.997	4.163		25	Fok1 site	55.59	3.588
	11856	13.154				WC	19.834				WC	52.002
26	288	44.691	32.568		26	Fok1 site	19.058	-3.209		26	Fok1 site	66.314	1.85
	15176	12.123				WC	22.267				WC	64.464
27	288	43.965	25.26		27	Fok1 site	30.487	-6.906		27	Fok1 site	65.475	8.539
	12648	18.705				WC	37.393				WC	56.936
28	344	21.852	10.916		28	Fok1 site	23.984	2.07		28	Fok1 site	42.407	4.009
	18716	10.936				WC	21.914				WC	38.398
29	484	37.95	18.347		29	Fok1 site	23.224	-2.147		29	Fok1 site	42.519	2.409
	15356	19.603				WC	25.371				WC	40.11
30	176	36.602	20.099		30	Fok1 site	32.788	-0.692		30	Fok1 site	42.96	5.9
	16756	16.503				WC	33.48				WC	37.06
31	1312	39.601	23.533		31	Fok1 site	21.358	-6.045		31	Fok1 site	35.162	1.316
	14164	16.068				WC	27.403				WC	33.846
32	812	35.411	18.019		32	Fok1 site	27.637	0.273		32	Fok1 site	15.031	-0.816
	26280	17.392				WC	27.364				WC	15.847
33	1080	31.694	13.869		33	Fok1 site	37.176	1.509		33	Fok1 site	27.124	1.936
	18108	17.825				WC	35.667				WC	25.188
34	452	44.544	25.836		34	Fok1 site	38.01	3.909		34	Fok1 site	32.684	5.742
	20348	18.708				WC	34.101				WC	26.942
35	288	45.438	26.904		35	Fok1 site	33.087	-1.055		35	Fok1 site	29.004	2.395
	17772	18.534				WC	34.142				WC	26.609
36	492	44.451	27.325		36	Fok1 site	32.031	3.568		36	Fok1 site	25.376	-5.994
	18076	17.126				WC	28.463				WC	31.37
37	640	34.406	18.134		37	Fok1 site	32.384	-0.606		37	Fok1 site	29.455	0.665
	27172	16.272				WC	32.99				WC	28.79
38	208	48.404	31.793		38	Fok1 site	34.63	0.501		38	Fok1 site	28.302	1.555
	21188	16.611				WC	34.129				WC	26.747
39	668	36.575	22.533		39	Fok1 site	37.684	-4.669		39	Fok1 site	23.229	2.237
	20140	14.042				WC	42.353				WC	20.992
40	344	30.811	12.137		40	Fok1 site	33.692	-0.558		40	Fok1 site	18.382	0.777
	22636	18.674				WC	34.25				WC	17.605
41	208	35.567	21.049		41	Fok1 site	31.385	-0.44		41	Fok1 site	45.742	3.413
	17412	14.518				WC	31.825				WC	42.329
42	276	37.014	15.51		42	Fok1 site	25.674	4.176		42	Fok1 site	23.537	0.876
	248	21.504				WC	21.498				WC	22.661
43	384	46.336	30.116		43	Fok1 site	16.445	-0.882		43	Fok1 site	19.91	-0.1
	18394	16.22				WC	17.327				WC	20.01
44	224	55.228	36.646		44	Fok1 site	28.277	1.123		44	Fok1 site	14.256	-0.682
	12744	18.582				WC	27.154				WC	14.938
45	200	42.435	28.363		45	Fok1 site	29.44	3.509		45	Fok1 site	18.741	2.76
	14256	14.072				WC	25.931				WC	15.981
46	248	45.714	26.253		46	Fok1 site	31.134	-0.373		46	Fok1 site	12.981	0.568
	18108	19.461				WC	31.507				WC	12.413
47	340	32.456	18.632		47	Fok1 site	44.522	-0.488		47	Fok1 site	14.809	1.971
	14080	13.824				WC	45.01				WC	12.838
48	444	28.66	11.443		48	Fok1 site	29.344	-6.624		48	Fok1 site	10.946	-1.376
	13848	17.217				WC	35.968				WC	12.322
49	288	39.448	22.939		49	Fok1 site	40.938	3.466		49	Fok1 site	44.034	1.762
	13236	16.509				WC	37.472				WC	42.272
50	420	34.826	16.042		50	Fok1 site	30.208	2.513		50	Fok1 site	25.906	-3.227
	15640	18.784				WC	27.695				WC	29.133
Average Fluorescence Intensity of RPA70 Foci			21.4418		Average Fluorescence Intensity of RPA70 Foci			1.10874		Average Fluorescence Intensity of RPA70 Foci			1.31762
Trial #3
siNT		Intensity	Mean Intensity		siRNA_5		Intesity	Mean Intesisty		siRNA_10		Intesity	Mean Intesisty
1	320	52.294	34.459		1	Fok1 site	23.833	-2.697		1	Fok1 site	35.13	-3.138
	27024	17.835				WC	26.53				WC	38.268
2	256	50.574	32.615		2	Fok1 site	28.978	0.332		2	Fok1 site	34.21	4.585
	25104	17.959				WC	28.646				WC	29.625
3	200	40.735	27.109		3	Fok1 site	17.636	-1.691		3	Fok1 site	26.359	-1.682
	18304	13.626				WC	19.327				WC	28.041
4	80	56.688	43.807		4	Fok1 site	44.74	7.667		4	Fok1 site	34.344	1.113
	19016	12.881				WC	37.073				WC	33.231
5	244	26.279	17.465		5	Fok1 site	19.15	1.526		5	Fok1 site	40	-0.601
	9668	8.814				WC	17.624				WC	40.601
6	200	19.035	10.748		6	Fok1 site	14.835	-2.585		6	Fok1 site	27.798	0.329
	13240	8.287				WC	17.42				WC	27.469
7	384	34.234	21.468		7	Fok1 site	37.088	-2.677		7	Fok1 site	30.606	2.077
	8698	12.766				WC	39.765				WC	28.529
8	340	45.403	26.979		8	Fok1 site	31.024	1.18		8	Fok1 site	44.404	6.824
	14158	18.424				WC	29.844				WC	37.58
9	248	46.935	38.572		9	Fok1 site	25.635	-1.168		9	Fok1 site	38.119	5.065
	19408	8.363				WC	26.803				WC	33.054
10	356	19.969	12.692		10	Fok1 site	25.651	4.129		10	Fok1 site	26.633	2.162
	8968	7.277				WC	21.522				WC	24.471
11	452	18.153	9.601		11	Fok1 site	36.928	4.583		11	Fok1 site	27.31	1.47
	8422	8.552				WC	32.345				WC	25.84
12	176	32.597	19.138		12	Fok1 site	35.463	5.868		12	Fok1 site	32.981	2.981
	27480	13.459				WC	29.595				WC	30
13	208	30.183	13.498		13	Fok1 site	26.395	-1.625		13	Fok1 site	29.812	1.391
	13720	16.685				WC	28.02				WC	28.421
14	288	28.521	20.231		14	Fok1 site	39.839	0.093		14	Fok1 site	36.405	3.391
	13140	8.29				WC	39.746				WC	33.014
15	200	25.12	17.234		15	Fok1 site	30.732	1.752		15	Fok1 site	28.542	2.744
	11704	7.886				WC	28.98				WC	25.798
16	444	42.133	25.095		16	Fok1 site	37.447	1.152		16	Fok1 site	30.823	1.893
	24032	17.038				WC	36.295				WC	28.93
17	256	21.793	14.258		17	Fok1 site	38.138	3.576		17	Fok1 site	26.048	-4.245
	15616	7.535				WC	34.562				WC	30.293
18	420	23.014	13.172		18	Fok1 site	47.033	11.315		18	Fok1 site	29.248	0.311
	10380	9.842				WC	35.718				WC	28.937
19	228	18.855	11.606		19	Fok1 site	33.384	5.332		19	Fok1 site	24.105	-3.847
	20844	7.249				WC	28.052				WC	27.952
20	420	23.286	14.716		20	Fok1 site	34.927	6.078		20	Fok1 site	38.887	-1.657
	16268	8.57				WC	28.849				WC	40.544
21	228	17.443	10.675		21	Fok1 site	21.46	3.145		21	Fok1 site	14.36	-0.882
	7661	6.768				WC	18.315				WC	15.242
22	228	22.917	15.902		22	Fok1 site	19.548	0.032		22	Fok1 site	22.512	-1.399
	8844	7.015				WC	19.516				WC	23.911
23	228	39.333	24.607		23	Fok1 site	25.919	0.13		23	Fok1 site	18.901	-2.309
	13488	14.726				WC	25.789				WC	21.21
24	288	55.969	37.214		24	Fok1 site	34.547	6.495		24	Fok1 site	17.54	-4.841
	18148	18.755				WC	28.052				WC	22.381
25	136	27.397	17.139		25	Fok1 site	16.003	-0.721		25	Fok1 site	27.012	5.093
	8600	10.258				WC	16.724				WC	21.919
26	288	16.656	8.709		26	Fok1 site	17.788	2.883		26	Fok1 site	30.543	-7.257
	12072	7.947				WC	14.905				WC	37.8
27	228	23.561	16.151		27	Fok1 site	39.198	11.565		27	Fok1 site	27.71	-6.762
	13608	7.41				WC	27.633				WC	34.472
28	316	13.877	10.218		28	Fok1 site	46.427	9.309		28	Fok1 site	24.641	0.057
	7006	3.659				WC	37.118				WC	24.584
29	224	26.429	18.315		29	Fok1 site	23.947	3.564		29	Fok1 site	26.901	-0.651
	12320	8.114				WC	20.383				WC	27.552
30	136	24.603	15.353		30	Fok1 site	46.14	12.914		30	Fok1 site	22.9	2.118
	6660	9.25				WC	33.226				WC	20.782
31	304	48.875	33.887		31	Fok1 site	26.031	-0.348		31	Fok1 site	21.316	-0.001
	17840	14.988				WC	26.379				WC	21.317
32	244	22.205	8.401		32	Fok1 site	18.56	1.304		32	Fok1 site	20.569	1.15
	8484	13.804				WC	17.256				WC	19.419
33	172	30.552	21.608		33	Fok1 site	17.879	3.234		33	Fok1 site	21.566	1.554
	10024	8.944				WC	14.645				WC	20.012
34	104	29.375	20.025		34	Fok1 site	16.847	1.696		34	Fok1 site	14.035	0.668
	8496	9.35				WC	15.151				WC	13.367
35	64	30.922	21.744		35	Fok1 site	37.559	7.361		35	Fok1 site	18.168	0.809
	6020	9.178				WC	30.198				WC	17.359
36	102	54.775	37.414		36	Fok1 site	25.961	1.178		36	Fok1 site	16.326	2.52
	9098	17.361				WC	24.783				WC	13.806
37	60	47.9	31.398		37	Fok1 site	24.816	4.822		37	Fok1 site	7.977	-0.459
	6496	16.502				WC	19.994				WC	8.436
38	240	51.621	35.417		38	Fok1 site	29.365	3.31		38	Fok1 site	16.926	-0.762
	19648	16.204				WC	26.055				WC	17.688
39	84	39.774	23.904		39	Fok1 site	41.723	4.304		39	Fok1 site	26.494	5.548
	20360	15.87				WC	37.419				WC	20.946
40	214	20.346	11.776		40	Fok1 site	22.733	1.637		40	Fok1 site	20.366	1.298
	12388	8.57				WC	21.096				WC	19.068
41	229	31.738	21.862		41	Fok1 site	15.972	-2.768		41	Fok1 site	31.438	-1.119
	8651	9.876				WC	18.74				WC	32.557
42	86	33.14	23.193		42	Fok1 site	22.142	0.839		42	Fok1 site	20.194	0.384
	8265	9.947				WC	21.303				WC	19.81
43	126	25.937	17.763		43	Fok1 site	44.293	11.662		43	Fok1 site	24.487	3.05
	5378	8.174				WC	32.631				WC	21.437
44	96	22.188	14.071		44	Fok1 site	35.578	7.623		44	Fok1 site	26.83	3.152
	4299	8.117				WC	27.955				WC	23.678
45	69	28.203	19.927		45	Fok1 site	41.031	4.349		45	Fok1 site	19.889	-1.038
	4456	8.276				WC	36.682				WC	20.927
46	79	18.81	9.978		46	Fok1 site	41.943	7.718		46	Fok1 site	24.889	-2.942
	7540	8.832				WC	34.225				WC	27.831
47	97	24.711	15.799		47	Fok1 site	53.242	5.656		47	Fok1 site	20.357	-0.232
	8242	8.912				WC	47.586				WC	20.589
48	80	29.95	21.354		48	Fok1 site	35.702	-8.933		48	Fok1 site	22.326	-1.165
	10268	8.596				WC	44.635				WC	23.491
49	146	30.349	24.595		49	Fok1 site	34.857	3.072		49	Fok1 site	43.92	0.989
	6627	5.754				WC	31.785				WC	42.931
50	79	25.19	19.315		50	Fok1 site	50.766	2.26		50	Fok1 site	42.814	4.359
	4206	5.875				WC	48.506				WC	38.455
Average Fluorescence Intensity of RPA70 Foci			20.6435		Average Fluorescence Intensity of RPA70 Foci			3.02864		Average Fluorescence Intensity of RPA70 Foci			0.44192

## Sheet: Figure 3E
Trial #1	Total Cells (DAPI)	BrdU Positive Cells	BrdU positive/total	Percent BrdU Positive Cells
siNT	51	8	0.156863	15.6863			Summary of Data
siSIRT2_10	49	1	0.0204082	2.04082
siSIRT2_10 + SIRT2-FLAG WT	49	10	0.204082	20.4082			Percent BrdU Positive Cells	Trial 1	Trial 2	Trial 3	Average
siSIRT2_10 + SIRT2-FLAG H187Y	46	2	0.0434783	4.34783			siNT	15.6863	16.6667	12.963	15.1053
							siSIRT2_10	2.04082	8	8.16327	6.06803
							siSIRT2_10 + SIRT2-FLAG WT	20.4082	11.1111	14.5833	15.3675
							siSIRT2_10 + SIRT2-FLAG H187Y	4.34783	6.12245	5.45455	5.30827
Trial #2	Total Cells (DAPI)	BrdU Positive Cells	BrdU positive/total	Percent BrdU Positive Cells
siNT	48	8	0.166667	16.6667
siSIRT2_10	50	4	0.08	8
siSIRT2_10 + SIRT2-FLAG WT	54	6	0.111111	11.1111
siSIRT2_10 + SIRT2-FLAG H187Y	49	3	0.0612245	6.12245
Trial #3	Total Cells (DAPI)	BrdU Positive Cells	BrdU positive/total	Percent BrdU Positive Cells
siNT	54	7	0.12963	12.963
siSIRT2_10	49	4	0.0816327	8.16327
siSIRT2_10 + SIRT2-FLAG WT	48	7	0.145833	14.5833
siSIRT2_10 + SIRT2-FLAG H187Y	55	3	0.0545455	5.45455

## Sheet: Figure 5G
Trial #1
P1							Summary of Data
-4OHT	GFP EV	GFP-MRE11 WT	GFP-MRE11 K393Q	GFP-MRE11 K393R
	27.439	30.4173	29.9992	29.7048			P1	-4OHT			+4OHT
	33.0778	30.4048	30.0068	29.6396				GFP-MRE11 WT	GFP-MRE11 K393Q	GFP-MRE11 K393R	GFP-MRE11 WT	GFP-MRE11 K393Q	GFP-MRE11 K393R
	27.7733	30.4702	29.997	28.605			Trial 1	0.499735	0.673158	1.08185	3.27235	0.518643	3.25489
Average	29.43	30.4308	30.001	29.3165			Trial 2	0.292021	0.47546	1.00325	2.29527	0.755621	2.0408
ΔCт	0	1.00077	0.570982	-0.113506			Trial 3	0.272304	0.344642	0.767695	3.17597	0.808259	3.24112
2^(-ΔCт)	1	0.499735	0.673158	1.08185			Average	0.354687	0.497753	0.950935	2.91453	0.694174	2.84561
P1
+4OHT	GFP EV	GFP-MRE11 WT	GFP-MRE11 K393Q	GFP-MRE11 K393R
	28.7426	26.8669	29.5281	26.9668
	28.6669	27.0428	29.738	26.9825
	28.6385	27.0074	29.6235	26.9909
Average	28.6827	26.9724	29.6299	26.9801
ΔCт	0	-1.71033	0.947186	-1.70261
2^(-ΔCт)	1	3.27235	0.518643	3.25489
Trial #2
P1
-4OHT	GFP EV	GFP-MRE11 WT	GFP-MRE11 K393Q	GFP-MRE11 K393R
	24.8074	26.5331	26.1601	24.9389
	24.9004	26.9334	25.9636	24.9132
	25.0431	26.6119	25.845	24.8847
Average	24.917	26.6928	25.9896	24.9123
ΔCт	0	1.77586	1.0726	-0.00468763
2^(-ΔCт)	1	0.292021	0.47546	1.00325
P1
+4OHT	GFP EV	GFP-MRE11 WT	GFP-MRE11 K393Q	GFP-MRE11 K393R
	26.5034	25.3916	26.86	25.6085
	26.6158	25.4901	27.1759	25.6042
	26.7663	25.4079	27.0625	25.5855
Average	26.6285	25.4299	27.0328	25.5994
ΔCт	0	-1.19866	0.404266	-1.02914
2^(-ΔCт)	1	2.29527	0.755621	2.0408
Trial #3
P1
-4OHT	GFP EV	GFP-MRE11 WT	GFP-MRE11 K393Q	GFP-MRE11 K393R
	23.7457	25.5734	25.875	23.9063
	23.7039	25.4826	24.8526	23.8319
	23.5901	25.6138	24.9227	24.4457
Average	23.6799	25.5566	25.2167	24.0613
ΔCт	0	1.87671	1.53683	0.381394
2^(-ΔCт)	1	0.272304	0.344642	0.767695
P1
+4OHT	Flag EV	SFB-MRE11 WT	SFB-MRE11 K393Q	SFB-MRE11 K393R
	23.0705	22.2122	23.2117	22.4101
	23.5044	22.065	24.0124	21.4138
	23.7476	21.0438	24.0198	21.4091
Average	23.4408	21.7736	23.748	21.7443
ΔCт	0	-1.6672	0.30711	-1.69649
2^(-ΔCт)	1	3.17597	0.808259	3.24112

## Sheet: Figure 6B
Trial #1																				Summary of Data
siNT			siSIRT2_5			siSIRT2_10			siSIRT2_10 + SFB-MRE11 WT			siSIRT2_10 + SFB-MRE11 K393Q			siSIRT2_10 + SFB-MRE11 K393R
number of cells	number of cells with RPA70 Foci	Percent cells with RPA70 foci	number of cells	number of cells with RPA70 Foci	Percent cells with RPA70 foci	number of cells	number of cells with RPA70 Foci	Percent cells with RPA70 foci	number of cells	number of cells with RPA70 Foci	Percent cells with RPA70 foci	number of cells	number of cells with RPA70 Foci	Percent cells with RPA70 foci	number of cells	number of cells with RPA70 Foci	Percent cells with RPA70 foci			Percent Cells with RPA70 Foci	siNT	siSIRT2_5	siSIRT2_10	siSIRT2_10 + SFB-MRE11 WT	siSIRT2_10 + SFB-MRE11 K393Q	siSIRT2_10 + SFB-MRE11 K393R
6	6	100	2	0	0	5	0	0	3	2	66.6667	11	3	27.2727	3	2	66.6667			Trial 1	80.9524	13.3333	22.4074	68.006	27.0102	64.246
3	2	66.6667	4	0	0	6	1	16.6667	4	3	75	11	2	18.1818	8	4	50			Trial 2	79.4643	15.4762	25.4101	70.3463	23.8624	59.8042
6	4	66.6667	5	1	20	3	1	33.3333	5	3	60	8	1	12.5	5	4	80			Trial 3	85.5342	16.3413	20.944	87.3061	28.7972	64.6587
3	2	66.6667	5	2	40	6	1	16.6667	7	6	85.7143	11	2	18.1818	5	4	80			Average	81.9836	15.0503	22.9205	75.2195	26.5566	62.903
7	7	100	9	3	33.3333	5	2	40	5	2	40	11	3	27.2727	4	2	50
5	5	100	5	1	20	8	3	37.5	9	6	66.6667	9	3	33.3333	7	4	57.1429
6	4	66.6667	10	2	20	5	1	20	5	5	100	9	2	22.2222	7	4	57.1429
			6	0	0	4	0	0	8	4	50	9	5	55.5556	6	4	66.6667
			4	0	0	8	3	37.5				14	4	28.5714	6	3	50
			6	0	0										6	5	83.3333
															6	3	50
															5	4	80
Average		80.9524	Average		13.3333	Average		22.4074	Average		68.006	Average		27.0102	Avg		64.246
Trial #2
siNT			siSIRT2_5			siSIRT2_10			siSIRT2_10 + SFB-MRE11 WT			siSIRT2_10 + SFB-MRE11 K393Q			siSIRT2_10 + SFB-MRE11 K393R
number of cells	number of cells with RPA70 Foci	Percent cells with RPA70 foci	number of cells	number of cells with RPA70 Foci	Percent cells with RPA70 foci	number of cells	number of cells with RPA70 Foci	Percent cells with RPA70 foci	number of cells	number of cells with RPA70 Foci	Percent cells with RPA70 foci	number of cells	number of cells with RPA70 Foci	Percent cells with RPA70 foci	number of cells	number of cells with RPA70 Foci	Percent cells with RPA70 foci
8	6	75	4	0	0	6	1	16.6667	5	3	60	9	5	55.5556	4	3	75
4	3	75	5	0	0	8	2	25	4	2	50	10	2	20	7	3	42.8571
7	5	71.4286	7	1	14.2857	6	1	16.6667	6	4	66.6667	4	0	0	9	5	55.5556
9	7	77.7778	5	0	0	9	4	44.4444	6	5	83.3333	8	1	12.5	6	4	66.6667
8	7	87.5	9	0	0	5	1	20	8	7	87.5	2	1	50	8	3	37.5
7	6	85.7143	8	2	25	4	2	50	5	4	80	8	1	12.5	5	3	60
8	5	62.5	8	2	25	7	2	28.5714	7	5	71.4286	8	2	25	5	4	80
9	8	88.8889	6	0	0	8	2	25	8	5	62.5	9	1	11.1111	4	2	50
8	7	87.5	6	2	33.3333	7	1	14.2857	6	4	66.6667	7	2	28.5714	8	5	62.5
6	5	83.3333	8	3	37.5	6	1	16.6667	7	6	85.7143	9	1	11.1111	9	5	55.5556
			8	3	37.5	7	1	14.2857	10	6	60	10	4	40	5	3	60
			4	0	0	6	2	33.3333				10	2	20	8	3	37.5
			7	2	28.5714										5	4	80
															8	5	62.5
															7	5	71.4286
Average		79.4643	Average		15.4762	Average		25.4101	Average		70.3463	Average		23.8624	Average		59.8042
Trial #3
siNT			siSIRT2_5			siSIRT2_10			siSIRT2_10 + SFB-MRE11 WT			siSIRT2_10 + SFB-MRE11 K393Q			siSIRT2_10 + SFB-MRE11 K393R
number of cells	number of cells with RPA70 Foci	Percent cells with RPA70 foci	number of cells	number of cells with RPA70 Foci	Percent cells with RPA70 foci	number of cells	number of cells with RPA70 Foci	Percent cells with RPA70 foci	number of cells	number of cells with RPA70 Foci	Percent cells with RPA70 foci	number of cells	number of cells with RPA70 Foci	Percent cells with RPA70 foci	number of cells	number of cells with RPA70 Foci	Percent cells with RPA70 foci
8	8	100	5	0	0	10	4	40	7	6	85.7143	9	4	44.4444	4	4	100
18	11	61.1111	4	0	0	5	0	0	11	10	90.9091	6	1	16.6667	9	5	55.5556
13	9	69.2308	5	0	0	7	1	14.2857	6	6	100	8	2	25	2	1	50
8	4	50	3	0	0	8	1	12.5	4	4	100	7	2	28.5714	5	3	60
6	6	100	10	2	20	11	1	9.09091	9	7	77.7778	5	5	100	15	7	46.6667
7	7	100	9	3	33.3333	15	4	26.6667	7	6	85.7143	10	3	30	6	4	66.6667
7	7	100	8	3	37.5	14	2	14.2857	6	5	83.3333	9	1	11.1111	4	3	75
8	6	75	4	1	25	10	3	30	12	9	75	11	2	18.1818	5	4	80
5	5	100	3	0	0	12	5	41.6667				12	1	8.33333	9	5	55.5556
8	8	100	5	1	20							11	1	9.09091	7	4	57.1429
			6	1	16.6667							12	2	16.6667
			3	1	33.3333							8	3	37.5
			5	1	20
			7	1	14.2857
			8	2	25
Average		85.5342	Average		16.3413	Average		20.944	Average		87.3061	Average		28.7972	Average		64.6587

## Sheet: Figure 7B
Trial #1																	Summary of Data
siNT			siMRE11			siSAMHD1			siMRE11 + SFB MRE11 KQ			siMRE11 + SFB MRE11 KR
number of cells	number of cells with RAD51 Foci	Percent cells with RAD51 foci	number of cells	number of cells with RAD51 Foci	Percent cells with RAD51 foci	number of cells	number of cells with RAD51 Foci	Percent cells with RAD51 foci	number of cells	number of cells with RAD51 Foci	Percent cells with RAD51 foci	number of cells	number of cells with RAD51 Foci	Percent cells with RAD51 foci			% cells with RAD51 Foci	siNT	siMRE11	siSAMHD1	siMRE11 + SFB MRE11 KQ	siMRE11 + SFB MRE11 KR
9	9	100	4	1	25	6	0	0	5	2	40	7	5	71.4286			Trial 1	83.6737	24.6581	25.0305	23.8373	68.4106
22	15	68.1818	9	4	44.4444	17	0	0	7	2	28.5714	4	3	75			Trial 2	80.8127	22.3958	20.4089	19.5543	70.3755
11	8	72.7273	7	3	42.8571	9	3	33.3333	7	0	0	4	3	75			Trial 3	85.8006	25.2661	19.7934	22.8956	70.3802
9	9	100	7	4	57.1429	8	1	12.5	5	1	20	7	4	57.1429			Average	83.429	24.1067	21.7443	22.0958	69.7221
8	6	75	3	0	0	13	5	38.4615	7	0	0	11	7	63.6364
22	17	77.2727	5	0	0	9	4	44.4444	7	3	42.8571	6	4	66.6667
25	22	88	7	0	0	6	2	33.3333	8	3	37.5	10	7	70
6	4	66.6667	3	1	33.3333	8	1	12.5	9	4	44.4444
5	5	100	2	0	0	8	2	25	6	0	0
9	8	88.8889	6	3	50	7	2	28.5714	8	2	25
			5	2	40	6	3	50
			9	1	11.1111	9	2	22.2222
			6	1	16.6667
Average		83.6737	Average		24.6581	Average		25.0305	Average		23.8373	Average		68.4106
Trial #2
siNT			siMRE11			siSAMHD1			siMRE11 + SFB MRE11 KQ			siMRE11 + SFB MRE11 KR
number of cells	number of cells with RAD51 Foci	Percent cells with RAD51 foci	number of cells	number of cells with RAD51 Foci	Percent cells with RAD51 foci	number of cells	number of cells with RAD51 Foci	Percent cells with RAD51 foci	number of cells	number of cells with RAD51 Foci	Percent cells with RAD51 foci	number of cells	number of cells with RAD51 Foci	Percent cells with RAD51 foci
8	8	100	6	1	16.6667	7	0	0	8	2	25	10	5	50
10	8	80	3	1	33.3333	10	1	10	6	1	16.6667	8	7	87.5
13	9	69.2308	5	1	20	8	0	0	4	0	0	7	4	57.1429
11	8	72.7273	8	2	25	10	0	0	7	2	28.5714	5	4	80
11	10	90.9091	9	3	33.3333	8	2	25	9	4	44.4444	6	4	66.6667
9	9	100	10	2	20	9	1	11.1111	5	3	60	7	4	57.1429
7	5	71.4286	6	2	33.3333	6	0	0	6	1	16.6667	11	7	63.6364
8	6	75	4	0	0	11	6	54.5455	7	2	28.5714	9	6	66.6667
14	12	85.7143	6	1	16.6667	10	2	20	10	0	0	7	7	100
10	10	100	3	0	0	5	3	60	7	0	0	8	6	75
8	4	50	5	0	0	7	1	14.2857	7	1	14.2857
9	5	55.5556	3	2	66.6667	9	3	33.3333	10	2	20
8	8	100	5	1	20	8	2	25	6	0	0
			5	2	40	7	3	42.8571
			6	2	33.3333	10	1	10
			8	0	0
Average		80.8127	Average		22.3958	Average		20.4089	Average		19.5543	Average		70.3755
Trial #3
siNT			siMRE11			siSAMHD1			siMRE11 + SFB MRE11 KQ			siMRE11 + SFB MRE11 KR
number of cells	number of cells with RAD51 Foci	Percent cells with RAD51 foci	number of cells	number of cells with RAD51 Foci	Percent cells with RAD51 foci	number of cells	number of cells with RAD51 Foci	Percent cells with RAD51 foci	number of cells	number of cells with RAD51 Foci	Percent cells with RAD51 foci	number of cells	number of cells with RAD51 Foci	Percent cells with RAD51 foci
13	11	84.6154	11	3	27.2727	8	1	12.5	8	3	37.5	10	6	60
16	13	81.25	12	4	33.3333	11	1	9.09091	9	0	0	12	9	75
14	12	85.7143	4	2	50	9	4	44.4444	3	0	0	11	9	81.8182
8	6	75	12	3	25	4	0	0	4	1	25	10	8	80
2	2	100	6	1	16.6667	9	3	33.3333	13	0	0	11	10	90.9091
9	7	77.7778	11	2	18.1818	11	7	63.6364	12	4	33.3333	18	13	72.2222
3	3	100	6	1	16.6667	12	2	16.6667	9	1	11.1111	8	5	62.5
14	12	85.7143	7	2	28.5714	10	2	20	8	4	50	11	9	81.8182
4	3	75	8	1	12.5	6	1	16.6667	11	4	36.3636	12	9	75
7	7	100	6	2	33.3333	10	3	30	11	3	27.2727	14	7	50
17	15	88.2353	6	1	16.6667	13	4	30.7692	12	5	41.6667	17	10	58.8235
12	11	91.6667	8	2	25	5	0	0	8	1	12.5	27	14	51.8519
16	12	75				4	0	0				16	12	75
11	9	81.8182				6	0	0
11	9	81.8182
16	12	75
6	6	100
Average		85.8006	Average		25.2661	Average		19.7934	Average		22.8956	Average		70.3802

## Sheet: Figure 7D
Trial #1
							Summary of Data
CV assay -IR	Average Colony Number	Normalization to siNT
siNT	127	1					Percent Survival Colonies Relative to No Treatment	Trial 1	Trial 2	Trial 3	Average
siMRE11	75	0.590551					siNT	100	100	100	100
siMRE11 + SFB-MRE11 K393Q	73	0.574803					siMRE11	45.1556	57.6923	59.5238	54.1239
siMRE11 + SFB-MRE11 K393R	96	0.755906					siMRE11 + SFB-MRE11 K393Q	44.4597	51.1538	45.3995	47.0043
							siMRE11 + SFB-MRE11 K393R	74.9653	94.2308	69.7545	79.6502
CV assay +IR	Average Colony Number	Normalization to siNT	Relive to No Treatment	siNT set to 100
siNT	90	1	0.708661	100
siMRE11	24	0.266667	0.32	45.1556
siMRE11 + SFB-MRE11 K393Q	23	0.255556	0.315068	44.4597
siMRE11 + SFB-MRE11 K393R	51	0.566667	0.53125	74.9653
Trial #2
CV assay -IR	Average Colony Number	Normalization to siNT
siNT	70	1
siMRE11	42	0.6
siMRE11 + SFB-MRE11 K393Q	50	0.714286
siMRE11 + SFB-MRE11 K393R	60	0.857143
CV assay +IR	Average Colony Number	Normalization to siNT	Relive to No Treatment	siNT set to 100
siNT	52	1	0.742857	100
siMRE11	18	0.346154	0.428571	57.6923
siMRE11 + SFB-MRE11 K393Q	19	0.365385	0.38	51.1538
siMRE11 + SFB-MRE11 K393R	42	0.807692	0.7	94.2308
Trial #3
CV assay -IR	Average Colony Number	Normalization to siNT
siNT	75	1
siMRE11	54	0.72
siMRE11 + SFB-MRE11 K393Q	59	0.786667
siMRE11 + SFB-MRE11 K393R	96	1.28
CV assay +IR	Average Colony Number	Normalization to siNT	Relive to No Treatment	siNT set to 100
siNT	56	1	0.746667	100
siMRE11	24	0.428571	0.444444	59.5238
siMRE11 + SFB-MRE11 K393Q	20	0.357143	0.338983	45.3995
siMRE11 + SFB-MRE11 K393R	50	0.892857	0.520833	69.7545

## Sheet: Figure 8B
Trial #1
	pKAP1	tKAP1	pKAP1/tKAP1	Normalization to SIRT2 WT			Summary of Data
SIRT2 WT	38505.9	16966.7	2.26951	1
SIRT2 KO	36547.3	30930.9	1.18158	0.520632				KAP1 Phosphorylation		CHK2 Phosphorylation
								SIRT2 WT	SIRT2 KO	SIRT2 WT	SIRT2 KO
	pCHK2	tCHK2	pCHK2/tChk2	Normalization to SIRT2 WT			Trial 1	1	0.520632	1	0.742414
SIRT2 WT	39085.9	28089.4	1.39148	1			Trial 2	1	0.523518	1	0.733181
SIRT2 KO	152920	148027	1.03306	0.742414			Trial 3	1	0.483611	1	0.768263
							Average	1	0.509254	1	0.747953
Trial #2
	pKAP1	tKAP1	pKAP1/tKAP1	Normalization to SIRT2 WT
SIRT2 WT	130966	39825.2	3.28852	1
SIRT2 KO	60948.2	35402.1	1.7216	0.523518
	pCHK2	tCHK2	pCHK2/tChk2	Normalization to SIRT2 WT
SIRT2 WT	43492.8	30104.7	1.44472	1
SIRT2 KO	33406.2	31537.9	1.05924	0.733181
Trial #3
	pKAP1	tKAP1	pKAP1/tKAP1	Normalization to SIRT2 WT
SIRT2 WT	49977.7	30890	1.61793	1
SIRT2 KO	23565	30117.1	0.782447	0.483611
	pCHK2	tCHK2	pCHK2/tChk2	Normalization to SIRT2 WT
SIRT2 WT	55580.2	31117	1.78617	1
SIRT2 KO	41942.5	30564.8	1.37225	0.768263

## Sheet: Figure 8D
Trial #1	pKAP1	tKAP1	pKAp1/tKAP1	Normalization to SFB-MRE11 WT
UT	10412.4	36843.7	0.282609	0.416351			Summary of Data
SFB-MRE11 WT	24860.1	36624.9	0.678775	1
SFB-MRE11 K393Q	4647.97	30187.5	0.15397	0.226835				UT	SFB-MRE11 WT	SFB-MRE11 K393Q	SFB-MRE11 K393R
SFB-MRE11 K393R	21943.6	33775.8	0.649686	0.957144			Trial 1	0.416351	1	0.226835	0.957144
							Trial 2	0.517078	1	0.503399	0.978967
							Trial 3	0.339903	1	0.348368	1.19592
Trial #2	pKAP1	tKAP1	pKAp1/tKAP1	Normalization to SFB-MRE11 WT			Average	0.424444	1	0.359534	1.04401
UT	10441.3	36452.7	0.286433	0.517078
SFB-MRE11 WT	20975.2	37865.1	0.553945	1
SFB-MRE11 K393Q	9624.02	34512.6	0.278855	0.503399
SFB-MRE11 K393R	19897	36690.4	0.542294	0.978967
Trial #3	pKAP1	tKAP1	pKAp1/tKAP1	Normalization to SFB-MRE11 WT
UT	10381.7	38573.5	0.269142	0.339903
SFB-MRE11 WT	30139	38063.1	0.791818	1
SFB-MRE11 K393Q	9553.42	34633.4	0.275844	0.348368
SFB-MRE11 K393R	34842.8	36794.7	0.946952	1.19592

## Sheet: Figure 8E
Trial #1	pCHK2	tCHK2	pCHK2/tCHK2	Normalization to SFB-MRE11 WT
UT	8272.87	29316	0.282197	0.281118			Summary of Data
SFB-MRE11 WT	37204.7	37062.4	1.00384	1
SFB-MRE11 K393Q	15835.6	36101.6	0.43864	0.436962				UT	SFB-MRE11 WT	SFB-MRE11 K393Q	SFB-MRE11 K393R
SFB-MRE11 K393R	27232.8	30329.7	0.897892	0.894459			Trial 1	0.281118	1	0.436962	0.894459
							Trial 2	0.528944	1	0.486105	0.826375
							Trial 3	0.422375	1	0.511971	0.947218
Trial #2	pCHK2	tCHK2	pCHK2/tCHK2	Normalization to SFB-MRE11 WT			Average	0.410812	1	0.478346	0.889351
UT	20243.3	31539.7	0.641835	0.528944
SFB-MRE11 WT	40046.5	33002.8	1.21343	1
SFB-MRE11 K393Q	23838.4	40414.3	0.589852	0.486105
SFB-MRE11 K393R	37102	37000.4	1.00274	0.826375
Trial #3	pCHK2	tCHK2	pCHK2/tCHK2	Normalization to SFB-MRE11 WT
UT	15649.1	33776.1	0.463318	0.422375
SFB-MRE11 WT	38336.2	34948.5	1.09694	1
SFB-MRE11 K393Q	22333.1	39767	0.561599	0.511971
SFB-MRE11 K393R	40158.4	38649.7	1.03904	0.947218

[truncated: 3 more sheets: Supplemental Figure S2B, Supplementary Figure S3E, Supplementary Figure S3F]
